# Supplementary material for: Evaluating the Readability and Quality of Bladder Cancer Information from AI Chatbots: A Comparative Study Between ChatGPT, Google Gemini, Grok, Claude and DeepSeek
Source: J Clin Med. 2025 Nov 3;14(21):7804. doi: 10.3390/jcm14217804 (PMC12610445; doi:10.3390/jcm14217804)
Supplement: Supplementary file 1 [file jcm-14-07804-s001.zip]

Archive with 1 entries (1 files):
- jcm-3851990-supplementary.pdf
